# Supplementary material for: Differences in the Alcohol Preference Assessment of Shy and Bold Zebrafish
Source: Front Behav Neurosci. 2022 Feb 24;16:810051. doi: 10.3389/fnbeh.2022.810051 (PMC8907912; doi:10.3389/fnbeh.2022.810051)
Supplement: Supplementary file 1 [file Table_1.xlsx]

## Sheet: Planilha1
Personality ranking	Quartile	LC1	F1	LC2	F2	LCP	FP	Boldness Index (BI)
bold	Q1	240	0	271	0	443	0	2.98
bold	Q1	240	0	257	0	439	0	2.97174
bold	Q1	193	0	197	0	501	0	2.95036
bold	Q1	206	0	298	0	382	0	2.94792
bold	Q1	266	0	200	0	416	0	2.94596
bold	Q1	220	0	226	0	429	0	2.9425
bold	Q1	156	0	194	0	502	0	2.93095
bold	Q1	221	0	215	0	398	0	2.92169
bold	Q1	226	0	228	0	369	0	2.91593
bold	Q1	152	0	178	0	444	0	2.8893
bold	Q1	128	0	159	0	476	0	2.88309
bold	Q1	173	0	178	0	410	0	2.88195
bold	Q1	190	0	152	0	377	0	2.85733
bold	Q1	184	0	164	0	352	0	2.84572
bold	Q1	190	0	186	0	310	0	2.83696
bold	Q1	166	0	163	0	327	0	2.81757
intermediate	Q2	322	0	349	0	174	55	1.20654
intermediate	Q2	111	0	89	47	418	0	1.14223
intermediate	Q2	96	0	95	77	809	0	1.14052
intermediate	Q2	48	60	167	0	436	0	1.06715
intermediate	Q2	123	0	107	60	305	0	0.989916
intermediate	Q2	126	15	153	0	372	59	0.985875
intermediate	Q2	105	43	76	8	238	0	0.957018
intermediate	Q2	146	0	42	73	344	0	0.913241
intermediate	Q2	79	65	69	0	284	0	0.877685
intermediate	Q2	187	0	54	82	220	0	0.816521
intermediate	Q2	100	58	106	18	196	0	0.793845
intermediate	Q2	196	0	9	151	486	0	0.743984
intermediate	Q2	15	159	187	0	516	0	0.739375
intermediate	Q2	172	0	19	100	250	0	0.729678
intermediate	Q2	189	0	48	65	50	0	0.728231
intermediate	Q2	211	0	158	0	105	120	0.691732
intermediate	Q3	231	40	26	145	373	0	0.642177
intermediate	Q3	157	27	61	117	298	14	0.627907
intermediate	Q3	0	168	194	0	336	0	0.61659
intermediate	Q3	32	131	72	49	372	0	0.559887
intermediate	Q3	85	75	13	166	511	0	0.546114
intermediate	Q3	101	0	21	90	104	0	0.542018
intermediate	Q3	195	0	5	174	307	36	0.531842
intermediate	Q3	2	176	118	0	295	0	0.524348
intermediate	Q3	56	125	41	154	528	0	0.509491
intermediate	Q3	193	0	210	0	115	233	0.507002
intermediate	Q3	206	0	302	0	6	264	0.468292
intermediate	Q3	115	0	18	167	160	0	0.438392
intermediate	Q3	11	164	159	0	259	81	0.438369
intermediate	Q3	289	0	169	0	0	300	0.401675
intermediate	Q3	147	52	25	102	131	53	0.390358
intermediate	Q3	153	0	153	0	31	273	0.348291
shy	Q4	18	161	134	11	39	0	0.323055
shy	Q4	33	128	109	0	104	127	0.292464
shy	Q4	84	0	87	0	0	300	0.195376
shy	Q4	63	125	138	0	0	300	0.167858
shy	Q4	53	9	65	0	6	290	0.150245
shy	Q4	73	14	56	54	0	244	0.149878
shy	Q4	24	165	160	0	0	300	0.144527
shy	Q4	117	0	23	136	0	300	0.120694
shy	Q4	7	168	25	0	66	191	0.104563
shy	Q4	69	116	0	175	52	246	0.0881031
shy	Q4	56	60	53	146	0	300	0.0845728
shy	Q4	0	180	102	151	0	293	0.0656544
shy	Q4	34	140	24	139	0	300	0.0413927
shy	Q4	12	76	4	171	12	289	0.0220742
shy	Q4	0	180	17	129	0	300	0.0119377
shy	Q4	4	176	6	175	0	300	0.00661039
